# Supplementary material for: Animal Welfare Guidelines for International Development Organisations in the Global South
Source: Animals (Basel). 2024 Jul 8;14(13):2012. doi: 10.3390/ani14132012 (PMC11240469; doi:10.3390/ani14132012)
Supplement: Supplementary file 1 [file animals-14-02012-s001.zip]

Archive with 1 entries (1 files):
- animals-3049363-supplementary.pdf
